# Supplementary material for: Radiomic Profiling of Orthotopic Mouse Models of Glioblastoma Reveals Histopathological Correlations Associated with Tumour Response to Ionising Radiation
Source: Cancers (Basel). 2025 Apr 8;17(8):1258. doi: 10.3390/cancers17081258 (PMC12025692; doi:10.3390/cancers17081258)
Supplement: Supplementary file 1 [file cancers-17-01258-s001.zip]

Archive with 1 entries (1 files):
- cancers-3481294-supplementary.pdf
